# Supplementary material for: A new model measuring bacterial phagocytosis and phagolysosomal oxidation in humans using the intradermal injection of methylene blue–labeled Escherichia coli
Source: J Leukoc Biol. 2024 Oct 16;117(2):qiae217. doi: 10.1093/jleuko/qiae217 (PMC11879004; doi:10.1093/jleuko/qiae217)
Supplement: qiae217_Supplementary_Data [file qiae217_supplementary_data.zip]

Archive with 4 entries (4 files):
- supplementary_data_2A.mp4
- supplementary_data_2B.mp4
- supplementary_figure_1.pdf
- supplementary_figure_3.pdf
